# Supplementary material for: Role of Clathrin Light Chains in Regulating Invadopodia Formation
Source: Cells. 2021 Feb 20;10(2):451. doi: 10.3390/cells10020451 (PMC7924216; doi:10.3390/cells10020451)
Supplement: Supplementary file 1 [file cells-10-00451-s001.zip]

Archive with 21 entries (12 files):
- Suppl. Information/Suppl. Figure 1/
- Suppl. Information/Suppl. Figure 1/Suppl. Figure 1.png
- Suppl. Information/Suppl. Figure 2/
- Suppl. Information/Suppl. Figure 2/Suppl. Figure 2.png
- Suppl. Information/Suppl. Figure 3/
- Suppl. Information/Suppl. Figure 3/Suppl. Figure 3.png
- Suppl. Information/Suppl. Figure 4/
- Suppl. Information/Suppl. Figure 4/Suppl. Figure 4.png
- Suppl. Information/Suppl. Figure 5/
- Suppl. Information/Suppl. Figure 5/Suppl.Fig 5.png
- Suppl. Information/Suppl. Figure 6/
- Suppl. Information/Suppl. Figure 6/Suppl. Figure 6.png
- Suppl. Information/Suppl. Figure 7/
- Suppl. Information/Suppl. Figure 7/Suppl. Figure 7.png
- Suppl. Information/Suppl. Figure 8/
- Suppl. Information/Suppl. Figure 8/Suppl. Figure 8.png
- Suppl. Information/Suppl. Movies/
- Suppl. Information/Suppl. Movies/Suppl movies.docx
- Suppl. Information/Suppl. Movies/Suppl._movie-1- Live CLCA back compensation.mov
- Suppl. Information/Suppl. Movies/Suppl.-Movie-2-U373 WT gelatin digestion.mov
- Suppl. Information/Suppl. Movies/Suppl.-Movie-3-U373-CLCAKO CLCBKO gelatin digestion.mov
